# Supplementary material for: Responses of the putative trachoma vector, Musca sorbens, to volatile semiochemicals from human faeces
Source: PLoS Negl Trop Dis. 2020 Mar 3;14(3):e0007719. doi: 10.1371/journal.pntd.0007719 (PMC7069642; doi:10.1371/journal.pntd.0007719)
Supplement: S1 Data — (XLS) [file pntd.0007719.s004.xls]

## Sheet: boiram_farafenni
village	bait	day	m_sorb_female	m_sorb_male	m_dom_female	m_dom_male	other_female	other_male	date	max_temp	min_temp	av_temp	rainfall	min_rh	max_rh	av_rh	m_sorbens_total	all_flies
Boiram	Cow	1	3	2	10	8	6	1	2009-07-17				N				5	30
Boiram	Sheep	1	11	4	38	16	10	4	2009-07-17				N				15	83
Boiram	Calf	1	6	2	10	13	5	7	2009-07-17				N				8	43
Boiram	Human	1	30	9	65	12	47	4	2009-07-17				N				39	167
Boiram	Donkey	1	2	0	9	8	3	1	2009-07-17				N				2	23
Boiram	Horse	1	3	3	27	15	12	2	2009-07-17				N				6	62
Boiram	Soil	1	3	2	11	11	2	3	2009-07-17				N				5	32
Boiram	Empty pot	1	3	3	10	15	2	6	2009-07-17				N				6	39
Boiram	Sheep	2	4	2	25	8	9	2	2009-07-18				N				6	50
Boiram	Empty pot	2	2	2	5	7	1	1	2009-07-18				N				4	18
Boiram	Calf	2	4	1	9	7	2	4	2009-07-18				N				5	27
Boiram	Human	2	29	7	43	8	29	4	2009-07-18				N				36	120
Boiram	Horse	2	3	3	18	8	2	1	2009-07-18				N				6	35
Boiram	Cow	2	2	1	9	6	1	1	2009-07-18				N				3	20
Boiram	Soil	2	1	1	5	8	1	1	2009-07-18				N				2	17
Boiram	Donkey	2	1	0	8	7	3	0	2009-07-18				N				1	19
Boiram	Human	3	26	3	25	7	20	2	2009-07-19	40	37	38.5	N				29	83
Boiram	Soil	3	1	1	5	7	0	1	2009-07-19	40	37	38.5	N				2	15
Boiram	Horse	3	2	1	17	7	2	1	2009-07-19	40	37	38.5	N				3	30
Boiram	Cow	3	1	1	7	6	0	0	2009-07-19	40	37	38.5	N				2	15
Boiram	Calf	3	3	1	9	4	2	3	2009-07-19	40	37	38.5	N				4	22
Boiram	Donkey	3	1	0	8	6	0	0	2009-07-19	40	37	38.5	N				1	15
Boiram	Empty pot	3	2	1	4	6	1	1	2009-07-19	40	37	38.5	N				3	15
Boiram	Sheep	3	3	1	14	7	3	1	2009-07-19	40	37	38.5	N				4	29
Boiram	Donkey	4	1	0	7	3	0	0	2009-07-20	40	35	37.5	N				1	11
Boiram	Soil	4	0	1	4	3	0	0	2009-07-20	40	35	37.5	N				1	8
Boiram	Human	4	25	3	14	6	20	2	2009-07-20	40	35	37.5	N				28	70
Boiram	Cow	4	1	1	6	4	0	0	2009-07-20	40	35	37.5	N				2	12
Boiram	Empty pot	4	0	0	4	4	1	0	2009-07-20	40	35	37.5	N				0	9
Boiram	Sheep	4	3	1	13	7	2	1	2009-07-20	40	35	37.5	N				4	27
Boiram	Horse	4	2	1	15	5	2	1	2009-07-20	40	35	37.5	N				3	26
Boiram	Calf	4	3	0	7	3	2	1	2009-07-20	40	35	37.5	N				3	16
Boiram	Empty pot	5	0	0	3	3	0	0	2009-07-21	38	26	32	Y				0	6
Boiram	Sheep	5	2	0	12	3	2	0	2009-07-21	38	26	32	Y				2	19
Boiram	Human	5	23	2	13	5	9	2	2009-07-21	38	26	32	Y				25	54
Boiram	Horse	5	2	1	12	5	1	0	2009-07-21	38	26	32	Y				3	21
Boiram	Donkey	5	1	0	6	2	0	0	2009-07-21	38	26	32	Y				1	9
Boiram	Cow	5	1	0	5	2	0	0	2009-07-21	38	26	32	Y				1	8
Boiram	Soil	5	0	0	3	3	0	0	2009-07-21	38	26	32	Y				0	6
Boiram	Calf	5	2	0	5	2	2	0	2009-07-21	38	26	32	Y				2	11
Boiram	Donkey	6	1	0	4	2	0	0	2009-07-22	38	32	35	Y				1	7
Boiram	Sheep	6	1	0	9	3	1	0	2009-07-22	38	32	35	Y				1	14
Boiram	Horse	6	1	0	9	3	1	0	2009-07-22	38	32	35	Y				1	14
Boiram	Calf	6	2	0	5	2	1	0	2009-07-22	38	32	35	Y				2	10
Boiram	Empty pot	6	0	0	3	2	0	0	2009-07-22	38	32	35	Y				0	5
Boiram	Soil	6	0	0	3	2	0	0	2009-07-22	38	32	35	Y				0	5
Boiram	Cow	6	1	0	5	1	0	0	2009-07-22	38	32	35	Y				1	7
Boiram	Human	6	18	2	10	2	9	1	2009-07-22	38	32	35	Y				20	42
Boiram	Calf	7	1	0	3	2	0	0	2009-07-23	38	36	37	N				1	6
Boiram	Horse	7	1	0	7	3	1	0	2009-07-23	38	36	37	N				1	12
Boiram	Soil	7	0	0	3	2	0	0	2009-07-23	38	36	37	N				0	5
Boiram	Empty pot	7	0	0	3	2	0	0	2009-07-23	38	36	37	N				0	5
Boiram	Cow	7	1	0	3	1	0	0	2009-07-23	38	36	37	N				1	5
Boiram	Donkey	7	0	0	4	1	0	0	2009-07-23	38	36	37	N				0	5
Boiram	Sheep	7	1	0	8	1	1	0	2009-07-23	38	36	37	N				1	11
Boiram	Human	7	16	1	8	2	8	1	2009-07-23	38	36	37	N				17	36
Boiram	Soil	8	0	0	2	1	0	0	2009-07-24	40	38	39	N				0	3
Boiram	Human	8	10	1	8	1	5	0	2009-07-24	40	38	39	N				11	25
Boiram	Sheep	8	1	0	8	0	0	0	2009-07-24	40	38	39	N				1	9
Boiram	Empty pot	8	0	0	2	1	0	0	2009-07-24	40	38	39	N				0	3
Boiram	Calf	8	1	0	2	1	0	0	2009-07-24	40	38	39	N				1	4
Boiram	Donkey	8	0	0	3	1	0	0	2009-07-24	40	38	39	N				0	4
Boiram	Horse	8	1	0	5	3	0	0	2009-07-24	40	38	39	N				1	9
Boiram	Cow	8	1	0	2	0	0	0	2009-07-24	40	38	39	N				1	3
Boiram	Empty pot	9	0	0	2	1	0	0	2009-07-30	35	33	34	Y				0	3
Boiram	Donkey	9	0	0	3	1	0	0	2009-07-30	35	33	34	Y				0	4
Boiram	Horse	9	1	0	4	2	0	0	2009-07-30	35	33	34	Y				1	7
Boiram	Cow	9	0	0	2	0	0	0	2009-07-30	35	33	34	Y				0	2
Boiram	Human	9	10	0	7	1	4	0	2009-07-30	35	33	34	Y				10	22
Boiram	Soil	9	0	0	1	0	0	0	2009-07-30	35	33	34	Y				0	1
Boiram	Calf	9	1	0	2	1	0	0	2009-07-30	35	33	34	Y				1	4
Boiram	Sheep	9	0	0	8	0	0	0	2009-07-30	35	33	34	Y				0	8
Boiram	Donkey	10	0	0	2	0	0	0	2009-08-02	38	32	35	Y				0	2
Boiram	Soil	10	0	0	1	0	0	0	2009-08-02	38	32	35	Y				0	1
Boiram	Human	10	10	0	6	1	4	0	2009-08-02	38	32	35	Y				10	21
Boiram	Horse	10	0	0	4	1	0	0	2009-08-02	38	32	35	Y				0	5
Boiram	Sheep	10	0	0	4	0	0	0	2009-08-02	38	32	35	Y				0	4
Boiram	Cow	10	0	0	2	0	0	0	2009-08-02	38	32	35	Y				0	2
Boiram	Calf	10	0	0	1	0	0	0	2009-08-02	38	32	35	Y				0	1
Boiram	Empty pot	10	0	0	1	1	0	0	2009-08-02	38	32	35	Y				0	2
Boiram	Soil	11	0	0	1	0	0	0	2009-08-03	36	32	34	N				0	1
Boiram	Empty pot	11	0	0	1	0	0	0	2009-08-03	36	32	34	N				0	1
Boiram	Horse	11	0	0	2	1	0	0	2009-08-03	36	32	34	N				0	3
Boiram	Cow	11	0	0	2	0	0	0	2009-08-03	36	32	34	N				0	2
Boiram	Calf	11	0	0	1	0	0	0	2009-08-03	36	32	34	N				0	1
Boiram	Donkey	11	0	0	2	0	0	0	2009-08-03	36	32	34	N				0	2
Boiram	Sheep	11	0	0	3	0	0	0	2009-08-03	36	32	34	N				0	3
Boiram	Human	11	8	0	6	0	3	0	2009-08-03	36	32	34	N				8	17
Boiram	Human	12	6	0	6	0	3	0	2009-08-04	36	30	33	N				6	15
Boiram	Horse	12	0	0	1	0	0	0	2009-08-04	36	30	33	N				0	1
Boiram	Cow	12	0	0	1	0	0	0	2009-08-04	36	30	33	N				0	1
Boiram	Calf	12	0	0	1	0	0	0	2009-08-04	36	30	33	N				0	1
Boiram	Soil	12	0	0	1	0	0	0	2009-08-04	36	30	33	N				0	1
Boiram	Sheep	12	0	0	1	0	0	0	2009-08-04	36	30	33	N				0	1
Boiram	Empty pot	12	0	0	0	0	0	0	2009-08-04	36	30	33	N				0	0
Boiram	Donkey	12	0	0	2	0	0	0	2009-08-04	36	30	33	N				0	2
Boiram	Horse	13	0	0	0	0	0	0	2009-08-05	36	30	33	N				0	0
Boiram	Human	13	5	0	2	0	1	0	2009-08-05	36	30	33	N				5	8
Boiram	Empty pot	13	0	0	0	0	0	0	2009-08-05	36	30	33	N				0	0
Boiram	Sheep	13	0	0	1	0	0	0	2009-08-05	36	30	33	N				0	1
Boiram	Donkey	13	0	0	1	0	0	0	2009-08-05	36	30	33	N				0	1
Boiram	Soil	13	0	0	0	0	0	0	2009-08-05	36	30	33	N				0	0
Boiram	Calf	13	0	0	1	0	0	0	2009-08-05	36	30	33	N				0	1
Boiram	Cow	13	0	0	1	0	0	0	2009-08-05	36	30	33	N				0	1
Boiram	Human	14	3	0	2	0	0	0	2009-08-06	39	32	35.5	Y				3	5
Boiram	Calf	14	0	0	0	0	0	0	2009-08-06	39	32	35.5	Y				0	0
Boiram	Soil	14	0	0	0	0	0	0	2009-08-06	39	32	35.5	Y				0	0
Boiram	Horse	14	0	0	0	0	0	0	2009-08-06	39	32	35.5	Y				0	0
Boiram	Sheep	14	0	0	0	0	0	0	2009-08-06	39	32	35.5	Y				0	0
Boiram	Donkey	14	0	0	0	0	0	0	2009-08-06	39	32	35.5	Y				0	0
Boiram	Cow	14	0	0	1	0	0	0	2009-08-06	39	32	35.5	Y				0	1
Boiram	Empty pot	14	0	0	0	0	0	0	2009-08-06	39	32	35.5	Y				0	0
Boiram	Empty pot	15	0	0	0	0	0	0	2009-08-07	39	30	34.5	Y				0	0
Boiram	Soil	15	0	0	0	0	0	0	2009-08-07	39	30	34.5	Y				0	0
Boiram	Cow	15	0	0	0	0	0	0	2009-08-07	39	30	34.5	Y				0	0
Boiram	Human	15	3	0	1	0	0	0	2009-08-07	39	30	34.5	Y				3	4
Boiram	Sheep	15	0	0	0	0	0	0	2009-08-07	39	30	34.5	Y				0	0
Boiram	Donkey	15	0	0	0	0	0	0	2009-08-07	39	30	34.5	Y				0	0
Boiram	Horse	15	0	0	0	0	0	0	2009-08-07	39	30	34.5	Y				0	0
Boiram	Calf	15	0	0	0	0	0	0	2009-08-07	39	30	34.5	Y				0	0
Farfenni	Sheep	101	0	0	3	0	1	0	2009-11-18	37	25.8	31.4		13.2	52.9	33.05	0	4
Farfenni	Calf	101	2	0	1	0	0	0	2009-11-18	37	25.8	31.4		13.2	52.9	33.05	2	3
Farfenni	Cow	101	2	1	4	0	0	0	2009-11-18	37	25.8	31.4		13.2	52.9	33.05	3	7
Farfenni	Dog	101	4	0	1	0	2	1	2009-11-18	37	25.8	31.4		13.2	52.9	33.05	4	8
Farfenni	Human	101	36	0	0	0	19	16	2009-11-18	37	25.8	31.4		13.2	52.9	33.05	36	71
Farfenni	Horse	101	5	0	0	0	1	0	2009-11-18	37	25.8	31.4		13.2	52.9	33.05	5	6
Farfenni	Donkey	101	1	2	0	1	0	0	2009-11-18	37	25.8	31.4		13.2	52.9	33.05	3	4
Farfenni	Soil	101	1	0	0	0	1	0	2009-11-18	37	25.8	31.4		13.2	52.9	33.05	1	2
Farfenni	Sheep	102	5	0	1	0	1	0	2009-11-19	39.4	21.4	30.4		26.6	84.2	55.4	5	7
Farfenni	Horse	102	0	0	0	0	1	1	2009-11-19	39.4	21.4	30.4		26.6	84.2	55.4	0	2
Farfenni	Donkey	102	2	1	0	0	1	0	2009-11-19	39.4	21.4	30.4		26.6	84.2	55.4	3	4
Farfenni	Calf	102	7	0	3	0	0	1	2009-11-19	39.4	21.4	30.4		26.6	84.2	55.4	7	11
Farfenni	Human	102	144	2	2	6	85	112	2009-11-19	39.4	21.4	30.4		26.6	84.2	55.4	146	351
Farfenni	Dog	102	39	0	3	1	6	4	2009-11-19	39.4	21.4	30.4		26.6	84.2	55.4	39	53
Farfenni	Soil	102	0	0	1	0	0	0	2009-11-19	39.4	21.4	30.4		26.6	84.2	55.4	0	1
Farfenni	Cow	102	2	0	0	0	0	1	2009-11-19	39.4	21.4	30.4		26.6	84.2	55.4	2	3
Farfenni	Calf	103	0	0	0	0	1	1	2009-11-20	43.7	21.4	32.55		12.5	88.1	50.3	0	2
Farfenni	Human	103	52	5	1	0	189	118	2009-11-20	43.7	21.4	32.55		12.5	88.1	50.3	57	365
Farfenni	Horse	103	0	0	2	0	0	1	2009-11-20	43.7	21.4	32.55		12.5	88.1	50.3	0	3
Farfenni	Cow	103	0	0	3	0	0	0	2009-11-20	43.7	21.4	32.55		12.5	88.1	50.3	0	3
Farfenni	Dog	103	25	0	2	6	51	47	2009-11-20	43.7	21.4	32.55		12.5	88.1	50.3	25	131
Farfenni	Donkey	103	2	0	1	0	0	3	2009-11-20	43.7	21.4	32.55		12.5	88.1	50.3	2	6
Farfenni	Soil	103	1	0	0	0	2	4	2009-11-20	43.7	21.4	32.55		12.5	88.1	50.3	1	7
Farfenni	Sheep	103	11	0	0	0	0	6	2009-11-20	43.7	21.4	32.55		12.5	88.1	50.3	11	17
Farfenni	Donkey	104	2	1	4	0	2	2	2009-11-21	45.4	19.9	32.65		13.6	61.7	37.65	3	11
Farfenni	Dog	104	23	1	0	0	10	12	2009-11-21	45.4	19.9	32.65		13.6	61.7	37.65	24	46
Farfenni	Horse	104	5	0	0	0	3	1	2009-11-21	45.4	19.9	32.65		13.6	61.7	37.65	5	9
Farfenni	Human	104	76	3	2	0	103	70	2009-11-21	45.4	19.9	32.65		13.6	61.7	37.65	79	254
Farfenni	Cow	104	3	0	1	0	0	2	2009-11-21	45.4	19.9	32.65		13.6	61.7	37.65	3	6
Farfenni	Calf	104	3	1	0	0	2	0	2009-11-21	45.4	19.9	32.65		13.6	61.7	37.65	4	6
Farfenni	Soil	104	2	1	0	0	1	0	2009-11-21	45.4	19.9	32.65		13.6	61.7	37.65	3	4
Farfenni	Sheep	104	8	1	2	0	8	8	2009-11-21	45.4	19.9	32.65		13.6	61.7	37.65	9	27
Farfenni	Sheep	105	2	1	2	0	0	0	2009-11-22	47.9	19.9	33.9		11.3	57.8	34.55	3	5
Farfenni	Human	105	89	4	1	0	199	162	2009-11-22	47.9	19.9	33.9		11.3	57.8	34.55	93	455
Farfenni	Cow	105	3	1	0	0	0	2	2009-11-22	47.9	19.9	33.9		11.3	57.8	34.55	4	6
Farfenni	Calf	105	4	1	1	0	0	1	2009-11-22	47.9	19.9	33.9		11.3	57.8	34.55	5	7
Farfenni	Horse	105	4	0	1	0	1	2	2009-11-22	47.9	19.9	33.9		11.3	57.8	34.55	4	8
Farfenni	Dog	105	22	1	1	0	45	46	2009-11-22	47.9	19.9	33.9		11.3	57.8	34.55	23	115
Farfenni	Donkey	105	1	0	1	0	1	2	2009-11-22	47.9	19.9	33.9		11.3	57.8	34.55	1	5
Farfenni	Soil	105	2	0	0	0	1	0	2009-11-22	47.9	19.9	33.9		11.3	57.8	34.55	2	3
Farfenni	Human	106	81	3	0	0	119	93	2009-11-23	47.2	18.3	32.75		9	48.7	28.85	84	296
Farfenni	Calf	106	5	0	0	0	2	3	2009-11-23	47.2	18.3	32.75		9	48.7	28.85	5	10
Farfenni	Horse	106	15	0	1	0	11	17	2009-11-23	47.2	18.3	32.75		9	48.7	28.85	15	44
Farfenni	Cow	106	2	1	1	0	0	0	2009-11-23	47.2	18.3	32.75		9	48.7	28.85	3	4
Farfenni	Sheep	106	0	1	2	0	0	0	2009-11-23	47.2	18.3	32.75		9	48.7	28.85	1	3
Farfenni	Soil	106	0	0	0	0	0	0	2009-11-23	47.2	18.3	32.75		9	48.7	28.85	0	0
Farfenni	Dog	106	14	0	0	0	32	22	2009-11-23	47.2	18.3	32.75		9	48.7	28.85	14	68
Farfenni	Donkey	106	1	1	0	0	0	0	2009-11-23	47.2	18.3	32.75		9	48.7	28.85	2	2
Farfenni	Sheep	107	3	0	1	0	0	0	2009-11-24	49.2	18	33.6		9.4	53.4	31.4	3	4
Farfenni	Calf	107	2	0	3	0	0	1	2009-11-24	49.2	18	33.6		9.4	53.4	31.4	2	6
Farfenni	Dog	107	24	1	2	0	5	11	2009-11-24	49.2	18	33.6		9.4	53.4	31.4	25	43
Farfenni	Cow	107	2	0	0	0	1	0	2009-11-24	49.2	18	33.6		9.4	53.4	31.4	2	3
Farfenni	Donkey	107	2	0	0	0	0	0	2009-11-24	49.2	18	33.6		9.4	53.4	31.4	2	2
Farfenni	Human	107	101	3	0	0	54	61	2009-11-24	49.2	18	33.6		9.4	53.4	31.4	104	219
Farfenni	Horse	107	1	0	0	0	1	1	2009-11-24	49.2	18	33.6		9.4	53.4	31.4	1	3
Farfenni	Soil	107	1	1	1	0	0	1	2009-11-24	49.2	18	33.6		9.4	53.4	31.4	2	4
Farfenni	Human	108	81	4	0	0	69	36	2009-11-25	48.5	19.9	34.2		9	53.9	31.45	85	190
Farfenni	Cow	108	8	0	0	0	2	1	2009-11-25	48.5	19.9	34.2		9	53.9	31.45	8	11
Farfenni	Sheep	108	2	0	0	0	0	0	2009-11-25	48.5	19.9	34.2		9	53.9	31.45	2	2
Farfenni	Horse	108	10	0	1	0	13	11	2009-11-25	48.5	19.9	34.2		9	53.9	31.45	10	35
Farfenni	Calf	108	2	0	0	0	0	0	2009-11-25	48.5	19.9	34.2		9	53.9	31.45	2	2
Farfenni	Donkey	108	1	0	0	0	0	0	2009-11-25	48.5	19.9	34.2		9	53.9	31.45	1	1
Farfenni	Dog	108	19	0	0	0	5	4	2009-11-25	48.5	19.9	34.2		9	53.9	31.45	19	28
Farfenni	Soil	108	2	0	1	0	0	0	2009-11-25	48.5	19.9	34.2		9	53.9	31.45	2	3
Farfenni	Cow	109	0	0	0	0	1	0	2009-12-01	29.1	23.7	26.4		33	53.4	43.2	0	1
Farfenni	Sheep	109	0	0	0	0	0	0	2009-12-01	29.1	23.7	26.4		33	53.4	43.2	0	0
Farfenni	Dog	109	8	0	0	0	5	1	2009-12-01	29.1	23.7	26.4		33	53.4	43.2	8	14
Farfenni	Calf	109	1	0	1	0	0	0	2009-12-01	29.1	23.7	26.4		33	53.4	43.2	1	2
Farfenni	Soil	109	0	0	1	0	0	0	2009-12-01	29.1	23.7	26.4		33	53.4	43.2	0	1
Farfenni	Human	109	44	0	0	0	15	10	2009-12-01	29.1	23.7	26.4		33	53.4	43.2	44	69
Farfenni	Donkey	109	1	0	3	0	0	0	2009-12-01	29.1	23.7	26.4		33	53.4	43.2	1	4
Farfenni	Horse	109	2	0	0	0	0	0	2009-12-01	29.1	23.7	26.4		33	53.4	43.2	2	2
Farfenni	Horse	110	5	0	3	0	0	1	2009-12-03	43.7	21.1	32.4		8.6	49.6	29.1	5	9
Farfenni	Dog	110	26	1	1	0	30	21	2009-12-03	43.7	21.1	32.4		8.6	49.6	29.1	27	79
Farfenni	Soil	110	1	0	1	0	0	0	2009-12-03	43.7	21.1	32.4		8.6	49.6	29.1	1	2
Farfenni	Sheep	110	1	0	0	0	0	1	2009-12-03	43.7	21.1	32.4		8.6	49.6	29.1	1	2
Farfenni	Cow	110	2	0	1	0	1	8	2009-12-03	43.7	21.1	32.4		8.6	49.6	29.1	2	12
Farfenni	Calf	110	0	0	2	0	0	2	2009-12-03	43.7	21.1	32.4		8.6	49.6	29.1	0	4
Farfenni	Donkey	110	0	0	0	1	0	2	2009-12-03	43.7	21.1	32.4		8.6	49.6	29.1	0	3
Farfenni	Human	110	52	0	1	0	143	140	2009-12-03	43.7	21.1	32.4		8.6	49.6	29.1	52	336
Farfenni	Calf	111	3	0	2	0	0	0	2009-12-04	42	19.9	30.95		8.2	49.2	28.7	3	5
Farfenni	Soil	111	0	0	0	0	1	5	2009-12-04	42	19.9	30.95		8.2	49.2	28.7	0	6
Farfenni	Horse	111	1	0	0	0	10	7	2009-12-04	42	19.9	30.95		8.2	49.2	28.7	1	18
Farfenni	Human	111	86	0	4	0	181	177	2009-12-04	42	19.9	30.95		8.2	49.2	28.7	86	448
Farfenni	Cow	111	2	0	0	0	2	7	2009-12-04	42	19.9	30.95		8.2	49.2	28.7	2	11
Farfenni	Sheep	111	1	1	0	0	0	2	2009-12-04	42	19.9	30.95		8.2	49.2	28.7	2	4
Farfenni	Dog	111	20	0	1	0	39	26	2009-12-04	42	19.9	30.95		8.2	49.2	28.7	20	86
Farfenni	Donkey	111	0	0	0	0	0	1	2009-12-04	42	19.9	30.95		8.2	49.2	28.7	0	1
Farfenni	Calf	112	2	0	2	1	1	0	2009-12-05	44.2	18.6	31.4		8.2	40	24.1	2	6
Farfenni	Horse	112	6	0	0	0	0	2	2009-12-05	44.2	18.6	31.4		8.2	40	24.1	6	8
Farfenni	Soil	112	3	0	0	0	0	1	2009-12-05	44.2	18.6	31.4		8.2	40	24.1	3	4
Farfenni	Cow	112	0	0	1	0	0	0	2009-12-05	44.2	18.6	31.4		8.2	40	24.1	0	1
Farfenni	Sheep	112	1	0	3	0	0	0	2009-12-05	44.2	18.6	31.4		8.2	40	24.1	1	4
Farfenni	Donkey	112	7	0	0	0	1	8	2009-12-05	44.2	18.6	31.4		8.2	40	24.1	7	16
Farfenni	Dog	112	9	0	0	0	4	3	2009-12-05	44.2	18.6	31.4		8.2	40	24.1	9	16
Farfenni	Human	112	67	2	0	0	67	75	2009-12-05	44.2	18.6	31.4		8.2	40	24.1	69	211
Farfenni	Donkey	113	0	0	0	0	0	0	2009-12-06	42.6	17.1	29.85		11.7	65.2	38.45	0	0
Farfenni	Human	113	60	3	0	0	96	96	2009-12-06	42.6	17.1	29.85		11.7	65.2	38.45	63	255
Farfenni	Cow	113	4	0	0	0	0	0	2009-12-06	42.6	17.1	29.85		11.7	65.2	38.45	4	4
Farfenni	Dog	113	73	2	0	0	36	44	2009-12-06	42.6	17.1	29.85		11.7	65.2	38.45	75	155
Farfenni	Horse	113	0	0	0	0	0	0	2009-12-06	42.6	17.1	29.85		11.7	65.2	38.45	0	0
Farfenni	Soil	113	0	0	0	0	0	1	2009-12-06	42.6	17.1	29.85		11.7	65.2	38.45	0	1
Farfenni	Calf	113	2	0	0	0	0	1	2009-12-06	42.6	17.1	29.85		11.7	65.2	38.45	2	3
Farfenni	Sheep	113	6	1	1	0	0	2	2009-12-06	42.6	17.1	29.85		11.7	65.2	38.45	7	10
Farfenni	Donkey	114	2	0	4	0	0	1	2009-12-07	36.6	21.8	29.2		14	57.3	35.65	2	7
Farfenni	Horse	114	1	0	0	0	0	1	2009-12-07	36.6	21.8	29.2		14	57.3	35.65	1	2
Farfenni	Cow	114	0	0	2	0	2	0	2009-12-07	36.6	21.8	29.2		14	57.3	35.65	0	4
Farfenni	Sheep	114							2009-12-07	36.6	21.8	29.2		14	57.3	35.65
Farfenni	Human	114	60	3	4	0	105	66	2009-12-07	36.6	21.8	29.2		14	57.3	35.65	63	238
Farfenni	Calf	114	2	0	0	0	0	0	2009-12-07	36.6	21.8	29.2		14	57.3	35.65	2	2
Farfenni	Dog	114	13	1	5	0	12	8	2009-12-07	36.6	21.8	29.2		14	57.3	35.65	14	39
Farfenni	Soil	114	5	4	4	2	3	3	2009-12-07	36.6	21.8	29.2		14	57.3	35.65	9	21
Farfenni	Sheep	115	0	0	0	0	0	0	2009-12-08	29.1	23.4	26.25		18.8	48.7	33.75	0	0
Farfenni	Human	115	32	0	1	0	7	6	2009-12-08	29.1	23.4	26.25		18.8	48.7	33.75	32	46
Farfenni	Calf	115	0	0	1	0	0	0	2009-12-08	29.1	23.4	26.25		18.8	48.7	33.75	0	1
Farfenni	Dog	115	5	0	0	0	0	0	2009-12-08	29.1	23.4	26.25		18.8	48.7	33.75	5	5
Farfenni	Donkey	115	0	0	3	1	0	0	2009-12-08	29.1	23.4	26.25		18.8	48.7	33.75	0	4
Farfenni	Cow	115	1	0	1	0	0	0	2009-12-08	29.1	23.4	26.25		18.8	48.7	33.75	1	2
Farfenni	Horse	115	7	0	2	0	2	0	2009-12-08	29.1	23.4	26.25		18.8	48.7	33.75	7	11
Farfenni	Soil	115	0	0	0	0	0	0	2009-12-08	29.1	23.4	26.25		18.8	48.7	33.75	0	0
Farfenni	Calf	116	1	0	1	0	0	0	2009-12-09	34.8	21.8	28.3		18.4	62.7	40.55	1	2
Farfenni	Cow	116	0	0	0	0	0	0	2009-12-09	34.8	21.8	28.3		18.4	62.7	40.55	0	0
Farfenni	Sheep	116	2	0	5	0	6	1	2009-12-09	34.8	21.8	28.3		18.4	62.7	40.55	2	14
Farfenni	Human	116	45	0	3	0	48	30	2009-12-09	34.8	21.8	28.3		18.4	62.7	40.55	45	126
Farfenni	Donkey	116	0	0	0	0	0	0	2009-12-09	34.8	21.8	28.3		18.4	62.7	40.55	0	0
Farfenni	Horse	116	4	1	2	0	5	7	2009-12-09	34.8	21.8	28.3		18.4	62.7	40.55	5	19
Farfenni	Dog	116	48	0	1	0	19	18	2009-12-09	34.8	21.8	28.3		18.4	62.7	40.55	48	86
Farfenni	Soil	116	0	0	1	1	0	1	2009-12-09	34.8	21.8	28.3		18.4	62.7	40.55	0	3

## Sheet: oromia
Date	trapping_hours	Trapeffort	Averagetemp	Averagehum	bait	sorbensM	sorbensF	Msorbens_unkn	sorbenstotal	location
2017-02-19	22:24:00	1	27.3	60	Adult human	1	8	0	9	Oromia
2017-02-20	23:29:59	2	26.4	52	Adult human	0	6	0	6	Oromia
2017-02-20	21:45:00	3	32.25	36.5	Adult human	1	6	1	8	Oromia
2017-02-21	23:10:00	4	32.9	32	Adult human	0	10	0	10	Oromia
2017-02-21	22:25:00	5	28.75	32.5	Adult human	0	0	0	0	Oromia
2017-02-22	22:45:00	6	29.3	27	Adult human	0	7	0	7	Oromia
2017-02-22	22:25:00	7	31.5	24	Adult human	0	0	0	0	Oromia
2017-02-23	27:10:00	8	27.15	31	Adult human	1	19	2	22	Oromia
2017-02-23	26:20:00	9	27.35	31	Adult human	0	5	0	5	Oromia
2017-02-27	19:44:59	10	30.5	31	Adult human	0	2	0	2	Oromia
2017-02-27	18:45:00	11	30	30.5	Adult human	0	0	0	0	Oromia
2017-02-19	22:24:00	1	27.3	60	Child human	0	2	0	2	Oromia
2017-02-20	23:29:59	2	26.4	52	Child human	1	13	0	14	Oromia
2017-02-20	21:45:00	3	32.25	36.5	Child human	0	1	0	1	Oromia
2017-02-21	23:10:00	4	32.9	32	Child human	1	1	0	2	Oromia
2017-02-21	22:25:00	5	28.75	32.5	Child human	0	0	0	0	Oromia
2017-02-22	22:45:00	6	29.3	27	Child human	0	8	0	8	Oromia
2017-02-22	22:25:00	7	31.5	24	Child human	0	3	0	3	Oromia
2017-02-23	27:10:00	8	27.15	31	Child human	0	0	0	0	Oromia
2017-02-23	26:20:00	9	27.35	31	Child human	0	19	0	19	Oromia
2017-02-27	19:44:59	10	30.5	31	Child human	0	2	0	2	Oromia
2017-02-27	18:45:00	11	30	30.5	Child human	0	0	0	0	Oromia
2017-02-19	22:24:00	1	27.3	60	Cow	0	5	0	5	Oromia
2017-02-20	23:29:59	2	26.4	52	Cow	0	0	0	0	Oromia
2017-02-20	21:45:00	3	32.25	36.5	Cow	0	1	0	1	Oromia
2017-02-21	23:10:00	4	32.9	32	Cow	0	0	0	0	Oromia
2017-02-21	22:25:00	5	28.75	32.5	Cow	0	0	0	0	Oromia
2017-02-22	22:45:00	6	29.3	27	Cow	0	0	0	0	Oromia
2017-02-22	22:25:00	7	31.5	24	Cow	0	2	0	2	Oromia
2017-02-23	27:10:00	8	27.15	31	Cow	0	0	0	0	Oromia
2017-02-23	26:20:00	9	27.35	31	Cow	0	0	0	0	Oromia
2017-02-27	19:44:59	10	30.5	31	Cow	0	0	0	0	Oromia
2017-02-27	18:45:00	11	30	30.5	Cow	1	0	0	1	Oromia
2017-02-19	22:24:00	1	27.3	60	Donkey	1	1	0	2	Oromia
2017-02-20	23:29:59	2	26.4	52	Donkey	0	0	1	1	Oromia
2017-02-20	21:45:00	3	32.25	36.5	Donkey	0	4	0	4	Oromia
2017-02-21	23:10:00	4	32.9	32	Donkey	0	0	0	0	Oromia
2017-02-21	22:25:00	5	28.75	32.5	Donkey	0	0	0	0	Oromia
2017-02-22	22:45:00	6	29.3	27	Donkey	0	1	0	1	Oromia
2017-02-22	22:25:00	7	31.5	24	Donkey	0	0	0	0	Oromia
2017-02-23	27:10:00	8	27.15	31	Donkey	0	0	0	0	Oromia
2017-02-23	26:20:00	9	27.35	31	Donkey	0	0	0	0	Oromia
2017-02-27	19:44:59	10	30.5	31	Donkey	0	0	0	0	Oromia
2017-02-27	18:45:00	11	30	30.5	Donkey	1	0	0	1	Oromia
2017-02-19	22:24:00	1	27.3	60	Soil	1	0	0	1	Oromia
2017-02-20	23:29:59	2	26.4	52	Soil	0	0	0	0	Oromia
2017-02-20	21:45:00	3	32.25	36.5	Soil	3	3	2	8	Oromia
2017-02-21	23:10:00	4	32.9	32	Soil	1	0	0	1	Oromia
2017-02-21	22:25:00	5	28.75	32.5	Soil	0	0	0	0	Oromia
2017-02-22	22:45:00	6	29.3	27	Soil	0	0	0	0	Oromia
2017-02-22	22:25:00	7	31.5	24	Soil	0	0	0	0	Oromia
2017-02-23	27:10:00	8	27.15	31	Soil	0	2	0	2	Oromia
2017-02-23	26:20:00	9	27.35	31	Soil	0	0	0	0	Oromia
2017-02-27	19:44:59	10	30.5	31	Soil	1	1	0	2	Oromia
2017-02-27	18:45:00	11	30	30.5	Soil	0	0	0	0	Oromia
